# Supplementary material for: Cell lineage and cell cycling analyses of the 4d micromere using live imaging in the marine annelid Platynereis dumerilii
Source: eLife. 2017 Dec 12;6:e30463. doi: 10.7554/eLife.30463 (PMC5764573; doi:10.7554/eLife.30463)
Supplement: Figure 7—source data 1. [file elife-30463-fig7-data1.xlsx]

## Sheet: Feuil1
Time-orignl	Time-36removed	ML-CH1	nondiv-ML-CH1	8ML-CH1	nondiv-7ml-CH1	7ml-CH1	6ml-CH1	nondiv-6ml-CH1	5ml-CH1	PGC03-CH01	8ml-CH1	ML+8ml
1	1	17.0789								27.4576		17.0789
2	2	9.28387								29.898		9.28387
3	3	14.8145								30.7921		14.8145
4	4	22.0811								30.4834		22.0811
5	5	8.20978								32.0989		8.20978
6	6	21.4288								33.6409		21.4288
7	7	30.2857								35.444		30.2857
8	8	10.8688							10.8578	32.2645		10.8688
9	9	24.0806							4.91456	34.7479		24.0806
10	10	29.4353							3.38495	34.1332		29.4353
11	11	11.4379							4.24339	36.0343		11.4379
12	12	56.5621					34.347		5.62525	35.9302		56.5621
13	13	23.831					5.27234		10.3692	35.428		23.831
14	14	34.1051					7.43406		18.3048	32.0171		34.1051
15	15	15.3595				13.4997	15.101		33.0703	37.2088		15.3595
16	16	17.1707				12.506	32.9611		62.3064	35.3681		17.1707
17	17	12.5697				9.3569	18.98		93.9894	35.8001		12.5697
18	18	29.194				22.5536	23.2757		38.2706	35.0002		29.194
19	19	17.8161				13.7072	7.08913		81.9238	34.7994		17.8161
20	20			79.5395		74.7469	16.7686		7.49885	36.9948	47.8174	47.8174
21	21			113.367		10.8236	13.3914		9.72355	37.2453	7.73718	7.73718
22	22			127.561		18.2984	42.5269		14.0512	39.9515	13.7948	13.7948
23	23			15.9567		13.9	6.87236		25.9799	42.9511	35.4743	35.4743
24	24			13.4074		55.3143	11.5022		18.7048	38.2975	23.7964	23.7964
25	25			14.0031		8.78327	21.6603		11.1625	34.6943	41.0924	41.0924
26	26			19.3318		15.4184	18.1346		7.93411	40.3295	10.3529	10.3529
27	27			17.2882		35.0497	14.3852		9.90482	37.4338	22.9918	22.9918
28	28			20.955		50.3973	7.38128		11.9853	37.7508	19.6749	19.6749
29	29			23.7734		9.41137	13.2626		16.0009	36.5952	39.3308	39.3308
30	30			20.3694		13.6124	23.6385		22.3604	37.6908	9.01521	9.01521
31	31			15.7895		30.7123	28.5355	36.7971	17.6299	36.2401	16.3191	16.3191
32	32			22.4657		22.7034	8.84582	31.7548	24.1205	36.5492	35.678	35.678
33	33			20.2997		13.6585	10.0742	36.3349	11.2614	35.167	59.4078	59.4078
34	34			21.2723	26.0417	13.0626	18.9566	39.0865	12.5238	34.8274	10.7697	10.7697
35	35		58.6627	24.8315	36.4054	23.7458	18.0663	46.8792	9.85471	34.7545	13.6984	13.6984
37	36		67.3797	28.7419	49.4083	25.6231	16.5465	48.8592	10.8081	33.4931	32.6565	32.6565
38	37		78.8522	33.0501	57.5046	11.5804	10.669	48.4135	13.9915	28.8036	29.8556	29.8556
39	38		84.6039	37.9377	57.3278	14.5608	13.7187	46.2559	18.8096	29.4006	12.393	12.393
40	39		98.6735	24.4654	76.4083	29.9084	24.121	57.1772	24.6949	26.2872	13.6079	13.6079
41	40		99.2689	42.7548	77.1545	23.7672	36.2491	48.308	30.9869	31.4593	30.9906	30.9906
42	41		92.4004	54.4551	78.8263	12.2562	10.8485	54.7356	36.4199	24.7786	35.402	35.402
43	42		83.1814	58.5324	82.0754	12.2211	12.9336	44.1722	29.0196	30.286	15.5208	15.5208
44	43		73.0242	14.7849	77.6067	22.4669	16.4748	40.2153	21.5545	25.4501	14.7659	14.7659
45	44		93.3377	13.7907	90.9889	33.2132	24.1848	48.4402	10.7826	25.5622	28.2642	28.2642
46	45		89.8421	12.4198	86.5574	47.0314	22.509	51.1943	13.2932	28.332	23.9823	23.9823
47	46		99.051	15.1933	83.5815	14.0469	12.5987	52.1053	15.5779	27.9518	13.7336	13.7336
48	47		82.5564	12.0881	93.0219	12.8539	12.0453	54.0096	15.0886	30.9514	13.0995	13.0995
49	48		116.461	11.5776	80.51	19.0937	16.5816	50.445	16.3459	27.356	21.1279	21.1279
50	49		83.0734	17.2238	95.4662	35.3036	19.7133	47.281	20.0843	23.9852	34.0076	34.0076
51	50		117.173	23.8654	94.9596	29.7673	26.0144	48.6029	21.9989	25.6731	26.0061	26.0061
52	51		118.515	19.3922	129.556	11.7029	37.0887	53.8852	23.8725	26.7647	17.0787	17.0787
53	52		117.434	24.1786	94.8275	14.9453	13.4233	47.0853	26.6678	28.5878	12.8707	12.8707
54	53		127.238	28.8144	93.3536	16.6832	14.6246	46.3048	25.7875	24.2933	17.7775	17.7775
55	54		115.18	39.2815	90.3839	24.2856	16.7366	45.1517	17.4952	22.519	24.9903	24.9903
56	55		112.891	41.241	94.2214	21.8579	18.9733	45.5337	18.7218	25.5041	22.0172	22.0172
57	56		101.999	30.6548	78.8083	41.8749	20.9409	52.9486	19.5028	26.7151	52.1181	52.1181
58	57		108.244	18.5379	79.6518	14.9635	20.2235	45.8125	19.0777	26.1734	15.1497	15.1497
59	58		112.065	13.7057	69.2297	13.1127	32.2739	43.0619	16.7605	35.7066	15.5232	15.5232
60	59		107.651	17.4871	72.9496	18.0595	20.7742	40.2871	19.8235	33.6619	21.3186	21.3186
61	60		114.811	19.3609	68.4697	22.431	15.2137	47.6667	21.6435	30.2188	25.1111	25.1111
62	61		102.924	17.2468	77.6948	32.0752	16.9924	44.149	23.1212	28.5661	33.0339	33.0339
63	62		95.5549	26.8945	88.3092	32.6329	16.7438	50.7729	25.2894	27.3168	32.6074	32.6074
64	63		96.7331	22.919	88.3043	20.825	19.0109	47.9904	18.0257	27.5882	23.6125	23.6125
65	64		110.809	27.623	106.952	18.604	19.9709	57.1827	25.0357	27.671	16.454	16.454
66	65		109.609	26.6585	107.323	22.6431	22.5205	57.3349	27.3462	26.119	15.1467	15.1467
67	66		112.485	30.2711	109.649	24.2871	25.4595	57.4319	15.672	24.826	20.0952	20.0952
68	67		108.615	35.9015	101.157	47.2671	16.8287	60.7703	22.5014	29.3326	24.6895	24.6895
69	68		99.5077	31.5975	98.752	52.8934	17.0717	58.1531	24.745	22.2602	32.9953	32.9953
70	69		102.728	58.4821	96.9012	33.9383	14.6324	57.3654	25.6415	22.2005	35.0371	35.0371
71	70		114.156	36.1211	94.6206	39.6917	16.996	58.6651	23.3231	21.5842	15.3488	15.3488
72	71		114.878	28.364	94.5833	46.4377	19.8207	57.5167	20.2299	24.0076	18.9523	18.9523
73	72		77.17	24.8459	89.2611	54.1555	18.8065	61.5433	18.8647	27.911	17.2192	17.2192
